# Supplementary material for: Experimental Investigation of Mode Localization’s Bifurcation Topology Transfer in Electrostatically Coupled Tuning Fork Resonators
Source: Sensors (Basel). 2024 Feb 28;24(5):1563. doi: 10.3390/s24051563 (PMC10934075; doi:10.3390/s24051563)
Supplement: Supplementary file 1 [file sensors-24-01563-s001.zip]

Archive with 1 entries (1 files):
- sensors-2800966-supplementary.pdf
